# Supplementary material for: Mindfulness-Based Interventions to Reduce Burnout in Primary Healthcare Professionals: A Systematic Review and Meta-Analysis
Source: Healthcare (Basel). 2021 Oct 9;9(10):1342. doi: 10.3390/healthcare9101342 (PMC8544467; doi:10.3390/healthcare9101342)
Supplement: Supplementary file 1 [file healthcare-09-01342-s001.zip]

Archive with 1 entries (1 files):
- healthcare-1398067-supplementary.pdf
